# Supplementary material for: Systematic mining and engineering of signal peptides to achieve efficient secretion of cephalosporin C acylase in Escherichia coli
Source: Synth Syst Biotechnol. 2026 Mar 24;13:508–16. doi: 10.1016/j.synbio.2026.03.006 (PMC13049609; doi:10.1016/j.synbio.2026.03.006)
Supplement: Multimedia component 1 [file mmc1.xlsx]

## Sheet: Proteins
Accession	Description	Coverage [%]	# Peptides	# PSMs	# AAs	MW [kDa]	calc. pI	Score Sequest HT: Sequest HT
A0A140NAN5	Porin Gram-negative type OS=Escherichia coli (strain B / BL21-DE3) OX=469008 GN=ECBD_2666 PE=3 SV=1	91	34	272	362	39.3	4.96	1031
A0A140NBV9	YNCE-like beta-propeller domain-containing protein OS=Escherichia coli (strain B / BL21-DE3) OX=469008 GN=ECBD_2187 PE=4 SV=1	75	27	143	353	38.6	9.31	516.72
A0A140N783	Glyceraldehyde-3-phosphate dehydrogenase OS=Escherichia coli (strain B / BL21-DE3) OX=469008 GN=ECBD_1865 PE=3 SV=1	84	28	89	331	35.5	7.11	302.07
A0A140N775	Malate dehydrogenase OS=Escherichia coli (strain B / BL21-DE3) OX=469008 GN=mdh PE=3 SV=1	94	24	48	312	32.3	5.77	214.33
A0A140N5L9	Cysteine synthase OS=Escherichia coli (strain B / BL21-DE3) OX=469008 GN=ECBD_1267 PE=3 SV=1	85	20	47	323	34.5	6.06	208.95
A0A140N9C2	Sulfate ABC transporter, periplasmic sulfate-binding protein OS=Escherichia coli (strain B / BL21-DE3) OX=469008 GN=ECBD_1256 PE=3 SV=1	77	25	53	338	37.6	8.53	184.4
A0A140NDE3	Outer membrane protein A OS=Escherichia coli (strain B / BL21-DE3) OX=469008 GN=ompA PE=3 SV=1	73	21	43	346	37.2	6.42	169.4
A0A140NFD7	Elongation factor Ts OS=Escherichia coli (strain B / BL21-DE3) OX=469008 GN=tsf PE=3 SV=1	81	22	45	283	30.4	5.29	167.48
A0A140NAF3	Iron uptake system component EfeO OS=Escherichia coli (strain B / BL21-DE3) OX=469008 GN=ECBD_2576 PE=3 SV=1	66	22	45	375	41.1	5.11	163.48
A0A140NCN3	Putrescine-binding periplasmic protein OS=Escherichia coli (strain B / BL21-DE3) OX=469008 GN=ECBD_2476 PE=3 SV=1	64	20	46	348	38.8	5.39	156.48
A0A140N4S8	Outer membrane protein assembly factor BamC OS=Escherichia coli (strain B / BL21-DE3) OX=469008 GN=bamC PE=3 SV=1	72	16	39	344	36.8	5.57	152.79
A0A140N9H6	YdgH/BhsA/McbA-like domain-containing protein OS=Escherichia coli (strain B / BL21-DE3) OX=469008 GN=ECBD_2042 PE=4 SV=1	65	19	42	314	33.9	9.28	144.78
A0A140N6W0	Elongation factor Tu OS=Escherichia coli (strain B / BL21-DE3) OX=469008 GN=tuf PE=3 SV=1	83	24	41	394	43.3	5.45	142.77
A0A140N7D6	Transcription termination/antitermination protein NusA OS=Escherichia coli (strain B / BL21-DE3) OX=469008 GN=nusA PE=3 SV=1	59	25	39	495	54.8	4.64	137.98
A0A140NDA6	Thioredoxin reductase OS=Escherichia coli (strain B / BL21-DE3) OX=469008 GN=ECBD_2707 PE=3 SV=1	72	15	33	321	34.6	5.5	136.42
A0A140NBT6	Major capsid protein E OS=Escherichia coli (strain B / BL21-DE3) OX=469008 GN=ECBD_2868 PE=3 SV=1	73	23	39	341	38.2	5.4	132.69
A0A140NDV9	Transaldolase OS=Escherichia coli (strain B / BL21-DE3) OX=469008 GN=tal PE=3 SV=1	81	22	35	317	35.2	5.21	131.02
A0A140NGD3	Phosphate-binding protein PstS OS=Escherichia coli (strain B / BL21-DE3) OX=469008 GN=ECBD_4304 PE=3 SV=1	66	21	33	346	37	8.47	116.38
A0A140N9M6	Extracellular solute-binding protein family 3 OS=Escherichia coli (strain B / BL21-DE3) OX=469008 GN=ECBD_2996 PE=3 SV=1	58	17	31	302	33.4	8.53	112.26
A0A140NAE3	Glyoxylate/hydroxypyruvate reductase A OS=Escherichia coli (strain B / BL21-DE3) OX=469008 GN=ghrA PE=1 SV=1	80	18	30	312	35.3	6.8	110.91
A0A140N6M4	ADP-L-glycero-D-manno-heptose-6-epimerase OS=Escherichia coli (strain B / BL21-DE3) OX=469008 GN=hldD PE=3 SV=1	70	21	31	310	34.9	4.93	104.14
A0A140ND51	Thiamine-binding periplasmic protein OS=Escherichia coli (strain B / BL21-DE3) OX=469008 GN=ECBD_3549 PE=3 SV=1	66	16	26	327	36.1	7.2	102.36
A0A140N7C6	NH(3)-dependent NAD(+) synthetase OS=Escherichia coli (strain B / BL21-DE3) OX=469008 GN=nadE PE=3 SV=1	83	18	25	275	30.6	5.78	98.83
A0A140NAK7	TonB-dependent receptor plug OS=Escherichia coli (strain B / BL21-DE3) OX=469008 GN=ECBD_1503 PE=3 SV=1	41	21	28	663	73.8	5.29	98.73
A0A140SS92	Sulfate-binding protein OS=Escherichia coli (strain B / BL21-DE3) OX=469008 GN=ECBD_4107 PE=3 SV=1	52	15	23	329	36.6	7.15	94.62
A0A140N6R6	Glyoxylate/hydroxypyruvate reductase B OS=Escherichia coli (strain B / BL21-DE3) OX=469008 GN=ghrB PE=3 SV=1	68	15	23	324	35.4	5.71	88.87
A0A140NEA4	TonB-dependent siderophore receptor OS=Escherichia coli (strain B / BL21-DE3) OX=469008 GN=ECBD_3072 PE=3 SV=1	39	20	24	746	82.1	5.45	88.69
A0A140N6Q3	Substrate-binding region of ABC-type glycine betaine transport system OS=Escherichia coli (strain B / BL21-DE3) OX=469008 GN=ECBD_1040 PE=4 SV=1	47	10	21	330	36	6.46	88.57
A0A140N6C8	Membrane-bound lytic murein transglycosylase A OS=Escherichia coli (strain B / BL21-DE3) OX=469008 GN=ECBD_0909 PE=4 SV=1	51	14	23	365	40.4	9.03	87.69
A0A140N3U1	tRNA-modifying protein YgfZ OS=Escherichia coli (strain B / BL21-DE3) OX=469008 GN=ygfZ PE=3 SV=1	71	19	28	326	36.1	5.27	86.19
A0A140N801	Glutathione synthetase OS=Escherichia coli (strain B / BL21-DE3) OX=469008 GN=gshB PE=3 SV=1	56	13	22	316	35.5	5.22	84.16
A0A140NHP0	Branched-chain-amino-acid aminotransferase OS=Escherichia coli (strain B / BL21-DE3) OX=469008 GN=ilvE PE=3 SV=1	41	8	20	309	34.1	5.82	77.16
A0A140N821	Fructose-bisphosphate aldolase OS=Escherichia coli (strain B / BL21-DE3) OX=469008 GN=ECBD_0813 PE=3 SV=1	48	12	18	359	39.1	5.86	74.06
A0A140NCS9	Ribose-phosphate pyrophosphokinase OS=Escherichia coli (strain B / BL21-DE3) OX=469008 GN=prs PE=3 SV=1	52	13	19	337	36.6	5.74	68.08
A0A140N908	Lytic murein transglycosylase B OS=Escherichia coli (strain B / BL21-DE3) OX=469008 GN=ECBD_1024 PE=4 SV=1	59	12	18	361	40.3	9.07	65.2
A0A140SS75	ATP-dependent 6-phosphofructokinase OS=Escherichia coli (strain B / BL21-DE3) OX=469008 GN=pfkA PE=3 SV=1	47	12	20	320	34.8	5.72	64.23
A0A140NB75	Delta-aminolevulinic acid dehydratase OS=Escherichia coli (strain B / BL21-DE3) OX=469008 GN=ECBD_3292 PE=3 SV=1	63	16	19	324	35.6	5.39	63.73
A0A140NC71	Glycosyl transferase, family 3-like protein OS=Escherichia coli (strain B / BL21-DE3) OX=469008 GN=ECBD_2823 PE=4 SV=1	58	13	16	320	35	6.86	63.68
A0A140N2J1	33 kDa chaperonin OS=Escherichia coli (strain B / BL21-DE3) OX=469008 GN=hslO PE=3 SV=1	63	11	15	292	32.5	4.49	61.23
A0A140N7C7	Elongation factor G OS=Escherichia coli (strain B / BL21-DE3) OX=469008 GN=fusA PE=1 SV=1	32	15	17	704	77.5	5.38	58.53
A0A140NBF2	PTS system mannose-specific EIIAB component OS=Escherichia coli (strain B / BL21-DE3) OX=469008 GN=ECBD_1824 PE=4 SV=1	54	13	18	323	35	6.02	57.91
A0A140NBC1	HTH-type transcriptional repressor PurR OS=Escherichia coli (strain B / BL21-DE3) OX=469008 GN=purR PE=3 SV=1	52	14	17	341	38.2	6.74	57.34
A0A140NEY3	Porphobilinogen deaminase OS=Escherichia coli (strain B / BL21-DE3) OX=469008 GN=hemC PE=3 SV=1	48	12	16	320	34.6	5.47	52.01
A0A140NCD0	Maltodextrin-binding protein OS=Escherichia coli (strain B / BL21-DE3) OX=469008 GN=ECBD_4002 PE=3 SV=1	41	12	15	396	43.4	5.71	49.93
A0A140NB59	Phosphofructokinase OS=Escherichia coli (strain B / BL21-DE3) OX=469008 GN=ECBD_1922 PE=3 SV=1	68	14	16	309	32.4	5.36	48.66
A0A140NAV6	peptidase Do OS=Escherichia coli (strain B / BL21-DE3) OX=469008 GN=ECBD_3457 PE=3 SV=1	31	12	15	474	49.3	8.56	47.08
A0A140N613	YicC domain protein OS=Escherichia coli (strain B / BL21-DE3) OX=469008 GN=ECBD_0082 PE=3 SV=1	54	15	16	287	33.1	5.12	46.52
A0A140NCA4	isochorismatase OS=Escherichia coli (strain B / BL21-DE3) OX=469008 GN=ECBD_3059 PE=4 SV=1	44	11	15	285	32.5	5.44	45.9
A0A140N690	Glycine--tRNA ligase alpha subunit OS=Escherichia coli (strain B / BL21-DE3) OX=469008 GN=glyQ PE=3 SV=1	38	9	14	303	34.7	5.05	45.87
A0A140NH47	N-acetyl-gamma-glutamyl-phosphate reductase OS=Escherichia coli (strain B / BL21-DE3) OX=469008 GN=argC PE=3 SV=1	49	10	11	334	35.9	5.97	45.77
A0A140NEH6	Periplasmic binding protein OS=Escherichia coli (strain B / BL21-DE3) OX=469008 GN=ECBD_3063 PE=3 SV=1	39	8	12	318	34.2	6.14	44.51
A0A140NCB1	Alcohol dehydrogenase zinc-binding domain protein OS=Escherichia coli (strain B / BL21-DE3) OX=469008 GN=ECBD_3982 PE=4 SV=1	44	9	12	327	35.2	8.57	43.39
A0A140N8N9	Ribonucleoside-diphosphate reductase subunit beta OS=Escherichia coli (strain B / BL21-DE3) OX=469008 GN=ECBD_1043 PE=3 SV=1	38	10	12	319	36.4	4.87	41.32
A0A140NGE1	Fructose-1,6-bisphosphatase class 1 OS=Escherichia coli (strain B / BL21-DE3) OX=469008 GN=fbp PE=3 SV=1	35	9	13	332	36.8	5.99	40.39
A0A140NB96	Transcriptional regulator, LacI family OS=Escherichia coli (strain B / BL21-DE3) OX=469008 GN=ECBD_2908 PE=4 SV=1	31	9	11	363	38.9	6.89	36.39
A0A140N6N0	Phenylalanine--tRNA ligase alpha subunit OS=Escherichia coli (strain B / BL21-DE3) OX=469008 GN=pheS PE=3 SV=1	39	10	11	327	36.8	6.2	35.76
A0A140N3X6	Extracellular solute-binding protein family 5 OS=Escherichia coli (strain B / BL21-DE3) OX=469008 GN=ECBD_0192 PE=3 SV=1	26	10	11	535	60.3	6.65	35.37
A0A140N7T0	Luciferase-like monooxygenase OS=Escherichia coli (strain B / BL21-DE3) OX=469008 GN=ECBD_0580 PE=4 SV=1	31	9	12	335	37.2	6.6	35.18
A0A140N582	Cell shape-determining protein MreB OS=Escherichia coli (strain B / BL21-DE3) OX=469008 GN=mreB PE=3 SV=1	27	8	10	347	36.9	5.26	32.95
A0A140NBM8	Aldo/keto reductase OS=Escherichia coli (strain B / BL21-DE3) OX=469008 GN=ECBD_1996 PE=4 SV=1	31	6	8	298	33.7	6.18	32.81
A0A140N7N2	Methionyl-tRNA formyltransferase OS=Escherichia coli (strain B / BL21-DE3) OX=469008 GN=fmt PE=3 SV=1	51	9	9	315	34.1	5.76	31.71
A0A140NAK1	Transcriptional regulator, LysR family OS=Escherichia coli (strain B / BL21-DE3) OX=469008 GN=ECBD_2347 PE=3 SV=1	34	8	10	324	36.1	7.42	31.44
A0A140NEI9	Tol-Pal system protein TolB OS=Escherichia coli (strain B / BL21-DE3) OX=469008 GN=tolB PE=3 SV=1	31	9	9	430	45.9	7.59	30.73
A0A140NAD8	Pyrimidine-specific ribonucleoside hydrolase RihA OS=Escherichia coli (strain B / BL21-DE3) OX=469008 GN=rihA PE=3 SV=1	27	6	9	311	33.8	4.97	30.52
A0A140NDE6	Acetyl-coenzyme A carboxylase carboxyl transferase subunit alpha OS=Escherichia coli (strain B / BL21-DE3) OX=469008 GN=accA PE=3 SV=1	34	8	9	319	35.3	6.04	30.23
A0A140N9F0	Adenosine deaminase OS=Escherichia coli (strain B / BL21-DE3) OX=469008 GN=add PE=3 SV=1	32	6	8	333	36.4	5.6	30.12
A0A140NEF5	Bifunctional protein FolD OS=Escherichia coli (strain B / BL21-DE3) OX=469008 GN=folD PE=3 SV=1	24	6	8	288	31	6.09	29.76
A0A140NGD5	4-hydroxy-3-methylbut-2-enyl diphosphate reductase OS=Escherichia coli (strain B / BL21-DE3) OX=469008 GN=ispH PE=3 SV=1	31	7	8	316	34.8	5.3	29.31
A0A140NEK4	Modulator of FtsH protease HflC OS=Escherichia coli (strain B / BL21-DE3) OX=469008 GN=ECBD_3859 PE=3 SV=1	28	8	9	334	37.6	6.68	27.69
A0A140NDD2	Phosphoserine phosphatase OS=Escherichia coli (strain B / BL21-DE3) OX=469008 GN=ECBD_3632 PE=3 SV=1	39	9	9	322	35	5.72	27.08
A0A140N7J1	Large ribosomal subunit protein uL2 OS=Escherichia coli (strain B / BL21-DE3) OX=469008 GN=rplB PE=1 SV=1	37	8	9	273	29.8	10.93	27
A0A140NA14	Porin Gram-negative type OS=Escherichia coli (strain B / BL21-DE3) OX=469008 GN=ECBD_2247 PE=3 SV=1	5	2	13	377	41.2	4.72	26.79
A0A140N893	D-isomer specific 2-hydroxyacid dehydrogenase NAD-binding OS=Escherichia coli (strain B / BL21-DE3) OX=469008 GN=ECBD_2243 PE=3 SV=1	37	7	7	329	36.5	5.44	25.84
A0A140NAP3	L-arabinose-binding periplasmic protein OS=Escherichia coli (strain B / BL21-DE3) OX=469008 GN=ECBD_1740 PE=3 SV=1	32	8	8	329	35.5	6.6	25.68
A0A140N7X0	Arabinose 5-phosphate isomerase OS=Escherichia coli (strain B / BL21-DE3) OX=469008 GN=ECBD_0545 PE=3 SV=1	23	6	7	328	35.2	6.71	25.63
A0A140NAR1	Beta-hexosaminidase OS=Escherichia coli (strain B / BL21-DE3) OX=469008 GN=nagZ PE=3 SV=1	23	6	7	341	37.6	6.24	23
C5W331	Ribosomal RNA small subunit methyltransferase H OS=Escherichia coli (strain B / BL21-DE3) OX=469008 GN=rsmH PE=3 SV=1	23	5	6	313	34.9	6.46	21.68
A0A140NFH4	Maltose operon periplasmic OS=Escherichia coli (strain B / BL21-DE3) OX=469008 GN=ECBD_3998 PE=4 SV=1	37	7	7	306	31.9	8.02	21.19
A0A140NC10	Citrate synthase OS=Escherichia coli (strain B / BL21-DE3) OX=469008 GN=ECBD_2941 PE=3 SV=1	15	6	7	427	48	6.68	21.13
A0A140NGW9	Aspartate carbamoyltransferase OS=Escherichia coli (strain B / BL21-DE3) OX=469008 GN=pyrB PE=3 SV=1	32	6	6	311	34.4	6.61	20.54
A0A140N991	Transaldolase OS=Escherichia coli (strain B / BL21-DE3) OX=469008 GN=tal PE=3 SV=1	13	3	5	316	35.6	6.27	20.29
A0A140N8N3	UTP--glucose-1-phosphate uridylyltransferase OS=Escherichia coli (strain B / BL21-DE3) OX=469008 GN=ECBD_2386 PE=3 SV=1	29	6	7	302	32.9	5.24	19.72
A0A140NFJ1	UDP-3-O-(3-hydroxymyristoyl)glucosamine N-acyltransferase OS=Escherichia coli (strain B / BL21-DE3) OX=469008 GN=lpxD PE=3 SV=1	29	5	6	341	36	6.77	19.58
A0A140N4R6	YibL family ribosome-associated protein OS=Escherichia coli (strain B / BL21-DE3) OX=469008 GN=ECBD_0125 PE=4 SV=1	8	1	9	120	13.7	9.33	19.43
A0A140N2E4	Extracellular ligand-binding receptor OS=Escherichia coli (strain B / BL21-DE3) OX=469008 GN=ECBD_0281 PE=3 SV=1	27	6	6	367	39.1	5.8	18.72
A0A140N8D8	Histidinol-phosphate aminotransferase OS=Escherichia coli (strain B / BL21-DE3) OX=469008 GN=hisC PE=3 SV=1	23	6	6	356	39.4	5.08	18.31
A0A140N6C7	KDG kinase OS=Escherichia coli (strain B / BL21-DE3) OX=469008 GN=ECBD_0213 PE=3 SV=1	27	6	6	309	33.9	5.08	17.96
A0A140N8Q7	Periplasmic binding protein/LacI transcriptional regulator OS=Escherichia coli (strain B / BL21-DE3) OX=469008 GN=ECBD_0923 PE=3 SV=1	22	5	5	316	33.7	5.97	17.78
A0A140N8W1	Signal peptidase I OS=Escherichia coli (strain B / BL21-DE3) OX=469008 GN=ECBD_1113 PE=3 SV=1	18	5	6	324	35.9	7.33	17.07
A0A140N9R2	Phosphoribosylformylglycinamidine cyclo-ligase OS=Escherichia coli (strain B / BL21-DE3) OX=469008 GN=purM PE=3 SV=1	15	3	4	345	36.9	4.96	16.97
A0A140N779	Undecaprenyl-phosphate 4-deoxy-4-formamido-L-arabinose transferase OS=Escherichia coli (strain B / BL21-DE3) OX=469008 GN=arnC PE=3 SV=1	17	4	5	322	36.3	7.3	16.5
A0A140N7C1	Tryptophan--tRNA ligase OS=Escherichia coli (strain B / BL21-DE3) OX=469008 GN=trpS PE=3 SV=1	19	5	5	334	37.4	6.74	14.8
A0A140N9C3	Glucokinase OS=Escherichia coli (strain B / BL21-DE3) OX=469008 GN=glk PE=3 SV=1	19	4	4	321	34.7	6.52	14.65
A0A140N4K7	D-xylose ABC transporter, periplasmic substrate-binding protein OS=Escherichia coli (strain B / BL21-DE3) OX=469008 GN=ECBD_0168 PE=3 SV=1	28	6	6	330	35.7	5.64	14.56
A0A140NB21	Putative glucose-6-phosphate 1-epimerase OS=Escherichia coli (strain B / BL21-DE3) OX=469008 GN=ECBD_1864 PE=3 SV=1	15	3	4	294	32.7	6.4	13.96
A0A140N5S7	Ribosomal protein uL3 glutamine methyltransferase OS=Escherichia coli (strain B / BL21-DE3) OX=469008 GN=prmB PE=3 SV=1	21	5	5	310	35	4.73	13.64
A0A140N7Y8	Trans-hexaprenyltranstransferase OS=Escherichia coli (strain B / BL21-DE3) OX=469008 GN=ECBD_0555 PE=3 SV=1	10	2	4	323	35.2	4.81	13.63
A0A140N7V2	ATP phosphoribosyltransferase OS=Escherichia coli (strain B / BL21-DE3) OX=469008 GN=hisG PE=3 SV=1	20	4	4	299	33.3	6.01	12.8
A0A140NC58	Dipeptide epimerase OS=Escherichia coli (strain B / BL21-DE3) OX=469008 GN=ECBD_2292 PE=3 SV=1	19	4	4	321	34.7	5.06	12.6
A0A140NH65	Chaperonin GroEL OS=Escherichia coli (strain B / BL21-DE3) OX=469008 GN=groEL PE=1 SV=1	9	4	4	548	57.3	4.94	12.29
A0A140NCY3	Surface-exposed outer membrane lipoprotein YaiW OS=Escherichia coli (strain B / BL21-DE3) OX=469008 GN=ECBD_3286 PE=4 SV=1	14	5	5	364	40.3	9.57	12.27
A0A140N9G2	Succinate--CoA ligase [ADP-forming] subunit alpha OS=Escherichia coli (strain B / BL21-DE3) OX=469008 GN=sucD PE=3 SV=1	17	4	4	289	29.8	6.79	11.74
A0A140N8G7	Deferrochelatase OS=Escherichia coli (strain B / BL21-DE3) OX=469008 GN=ECBD_2575 PE=3 SV=1	17	4	4	423	46.7	6.92	11.65
A0A140N7S8	Peptidase S49 domain protein OS=Escherichia coli (strain B / BL21-DE3) OX=469008 GN=ECBD_2350 PE=3 SV=1	13	3	3	349	39.3	9.23	11.59
A0A140N7K3	Acetyl-coenzyme A carboxylase carboxyl transferase subunit beta OS=Escherichia coli (strain B / BL21-DE3) OX=469008 GN=accD PE=3 SV=1	15	4	4	304	33.3	7.68	11.55
A0A140N5R4	Quinone oxidoreductase, YhdH/YhfP family OS=Escherichia coli (strain B / BL21-DE3) OX=469008 GN=ECBD_0493 PE=4 SV=1	15	4	4	324	34.7	5.91	11.39
A0A140NG17	Transcriptional regulator, AraC family OS=Escherichia coli (strain B / BL21-DE3) OX=469008 GN=ECBD_3624 PE=4 SV=1	10	3	4	289	33.1	7.17	11.15
A0A140N6G0	Enolase OS=Escherichia coli (strain B / BL21-DE3) OX=469008 GN=eno PE=3 SV=1	13	3	3	432	45.6	5.48	11.04
A0A140NAN3	Isocitrate dehydrogenase [NADP] OS=Escherichia coli (strain B / BL21-DE3) OX=469008 GN=ECBD_2463 PE=3 SV=1	12	3	3	416	45.7	5.4	10.69
A0A140NAS1	PTS system, galactitol-specific IIC subunit OS=Escherichia coli (strain B / BL21-DE3) OX=469008 GN=ECBD_1565 PE=4 SV=1	7	3	4	451	48.3	9.28	10.59
Q072Q6	P68 RBP/TagC-like beta propeller domain-containing protein OS=Escherichia coli (strain B / BL21-DE3) OX=469008 PE=4 SV=1	14	4	4	319	36.6	8.9	10.57
A0A140NAN4	Chain length determinant protein OS=Escherichia coli (strain B / BL21-DE3) OX=469008 GN=ECBD_1632 PE=3 SV=1	12	3	3	326	36.3	5.34	10.22
A0A140NA83	Enoyl-[acyl-carrier-protein] reductase [NADH] OS=Escherichia coli (strain B / BL21-DE3) OX=469008 GN=ECBD_2329 PE=3 SV=1	16	3	3	262	27.8	5.87	10.09
A0A140N870	Alcohol dehydrogenase GroES domain protein OS=Escherichia coli (strain B / BL21-DE3) OX=469008 GN=ECBD_1566 PE=3 SV=1	9	3	3	346	37.4	6.38	9.41
A0A140N9C4	17 kDa surface antigen OS=Escherichia coli (strain B / BL21-DE3) OX=469008 GN=ECBD_2002 PE=4 SV=1	15	1	2	155	15.6	9.31	8.86
A0A140NF57	Transcriptional regulator, LysR family OS=Escherichia coli (strain B / BL21-DE3) OX=469008 GN=ECBD_4063 PE=3 SV=1	12	3	3	305	34.3	6.4	8.75
A0A140NC74	Universal stress protein E OS=Escherichia coli (strain B / BL21-DE3) OX=469008 GN=ECBD_2284 PE=3 SV=1	13	2	2	316	35.7	5.31	8.72
A0A140NDF9	Taurine dioxygenase OS=Escherichia coli (strain B / BL21-DE3) OX=469008 GN=ECBD_3293 PE=3 SV=1	11	3	3	283	32.4	6.77	8.4
A0A140N997	asparaginase OS=Escherichia coli (strain B / BL21-DE3) OX=469008 GN=ECBD_1877 PE=3 SV=1	7	2	3	338	37.1	5.86	8.34
A0A140NBD0	ErfK/YbiS/YcfS/YnhG family protein OS=Escherichia coli (strain B / BL21-DE3) OX=469008 GN=ECBD_1967 PE=3 SV=1	13	3	3	334	36.1	9.41	7.4
A0A140NDX4	Dihydrolipoyllysine-residue succinyltransferase component of 2-oxoglutarate dehydrogenase complex OS=Escherichia coli (strain B / BL21-DE3) OX=469008 GN=ECBD_2934 PE=3 SV=1	9	2	2	405	44	5.81	7.34
A0A140N5D3	Glutathione S-transferase domain protein OS=Escherichia coli (strain B / BL21-DE3) OX=469008 GN=ECBD_0749 PE=4 SV=1	11	2	3	288	32.4	6.7	7.33
A0A140NEY2	Maltoporin OS=Escherichia coli (strain B / BL21-DE3) OX=469008 GN=lamB PE=2 SV=1	7	2	2	446	49.9	4.98	7.03
A0A140NDL8	Thioesterase domain protein OS=Escherichia coli (strain B / BL21-DE3) OX=469008 GN=ECBD_4139 PE=4 SV=1	8	2	2	313	35.3	6.35	6.7
A0A140N5X8	Sulfate adenylyltransferase subunit 2 OS=Escherichia coli (strain B / BL21-DE3) OX=469008 GN=cysD PE=3 SV=1	12	2	2	302	35.2	8.02	6.48
A0A140NFT3	Riboflavin biosynthesis protein OS=Escherichia coli (strain B / BL21-DE3) OX=469008 GN=ECBD_3591 PE=3 SV=1	9	2	2	313	34.7	9.23	6.44
A0A140NBE6	Threonine aldolase OS=Escherichia coli (strain B / BL21-DE3) OX=469008 GN=ECBD_2724 PE=3 SV=1	8	2	2	333	36.5	6.19	6.22
A0A140SS73	Glycerol kinase OS=Escherichia coli (strain B / BL21-DE3) OX=469008 GN=glpK PE=3 SV=1	6	2	2	502	56.2	5.5	5.79
A0A140NCD3	Recombination-associated protein RdgC OS=Escherichia coli (strain B / BL21-DE3) OX=469008 GN=rdgC PE=3 SV=1	8	2	2	325	36.5	5.67	5.58
A0A140N7J2	Major outer membrane lipoprotein Lpp OS=Escherichia coli (strain B / BL21-DE3) OX=469008 GN=lpp PE=3 SV=1	33	2	2	78	8.3	9.25	5.44
A0A140N5L4	Glutathione transferase OS=Escherichia coli (strain B / BL21-DE3) OX=469008 GN=ECBD_0637 PE=4 SV=1	9	2	2	328	37.4	6.52	5.4
A0A140N5V3	Oxidoreductase domain protein OS=Escherichia coli (strain B / BL21-DE3) OX=469008 GN=ECBD_0655 PE=4 SV=1	7	2	2	328	36.2	6.18	5.26
A0A140NEK5	Cobalamin synthesis protein P47K OS=Escherichia coli (strain B / BL21-DE3) OX=469008 GN=ECBD_3678 PE=3 SV=1	9	2	2	318	35.7	4.92	4.95
A0A140N725	Phosphoadenosine 5'-phosphosulfate reductase OS=Escherichia coli (strain B / BL21-DE3) OX=469008 GN=cysH PE=3 SV=1	7	1	2	244	28	5.91	4.88
A0A140N8C2	Glycerol-3-phosphate transporter OS=Escherichia coli (strain B / BL21-DE3) OX=469008 GN=ECBD_1420 PE=3 SV=1	4	2	2	452	50.3	8.7	4.87
A0A140N8X9	Serine hydroxymethyltransferase OS=Escherichia coli (strain B / BL21-DE3) OX=469008 GN=glyA PE=3 SV=1	4	2	2	417	45.3	6.48	4.86
A0A140NEM4	Superoxide dismutase OS=Escherichia coli (strain B / BL21-DE3) OX=469008 GN=ECBD_4115 PE=3 SV=1	9	2	2	206	23.1	6.96	4.77
A0A140NEC9	Homoserine O-succinyltransferase OS=Escherichia coli (strain B / BL21-DE3) OX=469008 GN=metAS PE=3 SV=1	6	2	2	309	35.7	5.22	4.74
A0A140N5I0	Peptidyl-prolyl cis-trans isomerase OS=Escherichia coli (strain B / BL21-DE3) OX=469008 GN=ECBD_0402 PE=3 SV=1	6	1	1	270	28.9	8.47	4.15
A0A140N6N2	Glycerol-3-phosphate dehydrogenase [NAD(P)+] OS=Escherichia coli (strain B / BL21-DE3) OX=469008 GN=gpsA PE=3 SV=1	5	1	1	339	36.3	6.54	3.48
A0A140NFV3	Chaperone protein DnaK OS=Escherichia coli (strain B / BL21-DE3) OX=469008 GN=dnaK PE=2 SV=1	2	1	1	638	69.1	4.97	3.27
A0A140NDB1	Aminoacyl-histidine dipeptidase OS=Escherichia coli (strain B / BL21-DE3) OX=469008 GN=ECBD_3384 PE=4 SV=1	2	1	1	485	52.9	5.52	3.1
A0A140N5Z1	Murein hydrolase activator NlpD OS=Escherichia coli (strain B / BL21-DE3) OX=469008 GN=ECBD_0982 PE=3 SV=1	3	1	1	379	40.1	9.51	3.05
A0A140NC86	Magnesium and cobalt efflux protein CorC OS=Escherichia coli (strain B / BL21-DE3) OX=469008 GN=ECBD_2993 PE=3 SV=1	6	1	1	292	33.3	4.7	3.05
A0A140N7Y9	L-asparaginase, type II OS=Escherichia coli (strain B / BL21-DE3) OX=469008 GN=ECBD_0783 PE=3 SV=1	5	1	1	348	36.8	6.38	3
A0A140ND91	Aliphatic sulfonates family ABC transporter, periplsmic ligand-binding protein OS=Escherichia coli (strain B / BL21-DE3) OX=469008 GN=ECBD_2659 PE=3 SV=1	5	1	1	319	34.5	9.2	2.97
A0A140N258	Sulfatase OS=Escherichia coli (strain B / BL21-DE3) OX=469008 GN=ECBD_0191 PE=4 SV=1	3	1	1	563	63.8	8.65	2.7
A0A140NCA9	Autoinducer 2-binding protein LsrB OS=Escherichia coli (strain B / BL21-DE3) OX=469008 GN=ECBD_2126 PE=3 SV=1	3	1	1	340	36.7	7.27	2.58
A0A140NHS0	ATP synthase subunit beta OS=Escherichia coli (strain B / BL21-DE3) OX=469008 GN=atpD PE=3 SV=1	2	1	1	460	50.3	5.01	2.48
A0A140N1Y4	L-threonine 3-dehydrogenase OS=Escherichia coli (strain B / BL21-DE3) OX=469008 GN=tdh PE=3 SV=1	3	1	1	341	37.2	6.38	2.44
A0A140NEF9	Pantothenate kinase OS=Escherichia coli (strain B / BL21-DE3) OX=469008 GN=coaA PE=3 SV=1	3	1	1	316	36.3	6.81	2.38
A0A140N385	Gluconate transporter OS=Escherichia coli (strain B / BL21-DE3) OX=469008 GN=ECBD_0330 PE=4 SV=1	3	1	1	438	45.9	8.24	2.3
A0A140N2U0	DNA-directed RNA polymerase subunit alpha OS=Escherichia coli (strain B / BL21-DE3) OX=469008 GN=rpoA PE=3 SV=1	2	1	1	329	36.5	5.06	2.24
A0A140SS43	Proton/glutamate-aspartate symporter OS=Escherichia coli (strain B / BL21-DE3) OX=469008 GN=gltP PE=3 SV=1	2	1	1	437	47.1	8.47	2.22
A0A140N3Y5	Transcriptional regulator, LysR family OS=Escherichia coli (strain B / BL21-DE3) OX=469008 GN=ECBD_0633 PE=3 SV=1	3	1	1	298	33.2	6.44	2.19
A0A140NFE9	Chaperone protein Skp OS=Escherichia coli (strain B / BL21-DE3) OX=469008 GN=ECBD_3441 PE=3 SV=1	7	1	1	161	17.7	9.7	2.15
A0A140NCP4	Transcription-repair-coupling factor OS=Escherichia coli (strain B / BL21-DE3) OX=469008 GN=mfd PE=3 SV=1	1	1	1	1164	131.7	6.11	2.1
A0A140N6A8	Type I secretion outer membrane protein, TolC family OS=Escherichia coli (strain B / BL21-DE3) OX=469008 GN=ECBD_0704 PE=3 SV=1	2	1	1	493	53.7	5.66	2
A0A140NBA5	30S ribosomal protein S1 OS=Escherichia coli (strain B / BL21-DE3) OX=469008 GN=ECBD_2684 PE=3 SV=1	3	1	1	557	61.1	4.98	1.98
A0A140N9M5	Short-chain dehydrogenase/reductase SDR OS=Escherichia coli (strain B / BL21-DE3) OX=469008 GN=ECBD_1255 PE=3 SV=1	3	1	1	263	27.8	5.27	1.94
A0A140N3Z1	Peptidase M16 domain protein OS=Escherichia coli (strain B / BL21-DE3) OX=469008 GN=ECBD_0212 PE=3 SV=1	3	1	1	498	55.5	6.02	1.93
A0A140NB54	RNA chaperone ProQ OS=Escherichia coli (strain B / BL21-DE3) OX=469008 GN=proQ PE=3 SV=1	5	1	1	232	25.8	9.64	1.92
A0A140N8X3	GTPase Era OS=Escherichia coli (strain B / BL21-DE3) OX=469008 GN=era PE=3 SV=1	3	1	1	301	33.8	7.25	1.9
